# Supplementary material for: Application of Sound Waves During the Curing of an Acrylic Resin and Its Composites Based on Short Carbon Fibers and Carbon Nanofibers
Source: Materials (Basel). 2024 Nov 2;17(21):5369. doi: 10.3390/ma17215369 (PMC11547792; doi:10.3390/ma17215369)
Supplement: Supplementary file 1 [file materials-17-05369-s001.zip]

Archive with 1 entries (1 files):
- materials-3266056-supplementary.pdf
